# Supplementary material for: Long noncoding RNA and mRNA expression profiles following igf3 knockdown in common carp, Cyprinus carpio
Source: Sci Data. 2019 Feb 19;6:190024. doi: 10.1038/sdata.2019.24 (PMC6380219; doi:10.1038/sdata.2019.24)
Supplement: Supplementary file 1 [file sdata201924-isa1.zip]

Archive with 3 entries (3 files):
- i_Investigation.txt
- s_Dong566B_study.txt
- a_Dong566B_assay.txt
