# Supplementary material for: Long noncoding RNA and mRNA expression profiles following igf3 knockdown in common carp, Cyprinus carpio
Source: Sci Data. 2019 Feb 19;6:190024. doi: 10.1038/sdata.2019.24 (PMC6380219; doi:10.1038/sdata.2019.24)
Supplement: Supplementary file 1 [file sdata201924-isa1.zip › i_Investigation.txt]

# Investigation File generated for Scientific Data with Investigation File Authoring Tool version 0.1.0 on 21/01/2019 - This metadata file is CC0
ONTOLOGY SOURCE REFERENCE
Term Source Name	NCBITaxon	UBERON	OBI	EFO	XCO	ERO	FBbi
Term Source File	http://data.bioontology.org/ontologies/NCBITAXON	http://data.bioontology.org/ontologies/UBERON	http://data.bioontology.org/ontologies/OBI	http://data.bioontology.org/ontologies/EFO	http://data.bioontology.org/ontologies/XCO	http://data.bioontology.org/ontologies/ERO	http://data.bioontology.org/ontologies/FBbi
Term Source Version	2016AB	releases/2014-06-15	2014-08-18	2.103	4.18	2013-08-02	
Term Source Description	National Center for Biotechnology Information (NCBI) Organismal Classification	Uber Anatomy Ontology	Ontology for Biomedical Investigations	Experimental Factor Ontology	Experimental Conditions Ontology	Eagle-I Research Resource Ontology	Biological Imaging Methods Ontology
INVESTIGATION
Investigation Identifier
Investigation Title
Investigation Description
Investigation Submission Date
Investigation Public Release Date
INVESTIGATION PUBLICATIONS
Investigation PubMed ID
Investigation Publication DOI
Investigation Publication Author List
Investigation Publication Title
Investigation Publication Status
Investigation Publication Status Term Accession Number
Investigation Publication Status Term Source REF
INVESTIGATION CONTACTS
Investigation Person Last Name
Investigation Person Mid Initials
Investigation Person First Name
Investigation Person Address
Investigation Person Phone
Investigation Person Fax
Investigation Person Email
Investigation Person Affiliation
Investigation Person Roles
Investigation Person Roles Term Accession Number
Investigation Person Roles Term Source REF
STUDY
Study Identifier	10.1038/sdata.2019.24
Study Title	Long noncoding RNA and mRNA expression profiles following igf3 knockdown in common carp, Cyprinus carpio
Study Submission Date	29/10/2018
Study Public Release Date	19/02/2019
Study Description	http://www.nature.com/articles/sdata201924#abstract
Study File Name	s_Dong566B_study.txt
Comment[Subject Keywords]	///;//;///
Comment[Manuscript Licence]	CC BY-4.0
Comment[Experimental Metadata Licence]	CC0
Comment[Supplementary Information File Name]	
Comment[Supplementary Information File Type]	x-zip-compressed
Comment[Supplementary Information File URL]	http://www.nature.com/articles/sdata201924#supplementary-information
Comment[Data Repository]	NCBI Sequence Read Archive;Gene Expression Omnibus;figshare
Comment[Data Record Accession]	SRP162956;GSE121692;doi:10.6084/m9.figshare.c.4247900
Comment[Data Record URI]	http://identifiers.org/insdc.sra:SRP162956;http://identifiers.org/geo:GSE121692;https://doi.org/10.6084/m9.figshare.c.4247900
STUDY DESIGN DESCRIPTORS
Study Design Type	transcription profiling design	replicate design	parallel group design
Study Design Type Term Accession Number	OBI:0001430	OBI:0500018	OBI:0500006
Study Design Type Term Source REF	OBI	OBI	OBI
STUDY PUBLICATIONS
Study PubMed ID	""
Study Publication DOI	doi:10.1371/journal.pone.0168874
Study Publication Author List	""
Study Publication Title	""
Study Publication Status	published
Study Publication Status Term Accession Number	
Study Publication Status Term Source REF	
STUDY FACTORS
Study Factor Name	biological replicate	experimental group
Study Factor Type	biological replicate	experimental condition
Study Factor Type Term Accession Number	http://www.ebi.ac.uk/efo/EFO_0002091	XCO:0000000
Study Factor Type Term Source REF	EFO	XCO
STUDY ASSAYS
Study Assay Measurement Type	transcription profiling assay
Study Assay Measurement Type Term Accession Number	OBI:0000424
Study Assay Measurement Type Term Source REF	OBI
Study Assay Technology Type	RNA sequencing
Study Assay Technology Type Term Accession Number	ERO:0001658
Study Assay Technology Type Term Source REF	ERO
Study Assay Technology Platform	instrument; manufacturer
Study Assay File Name	a_Dong566B_assay.txt
STUDY PROTOCOLS
Study Protocol Name	Animals	RNA interference	Total RNA isolation and qualification	Library preparation for lncRNA sequencing	RNA-seq data analysis	Annotations and lncRNA and mRNA information
Study Protocol Type	sample preparation method	sample preparation method	sample preparation method	RNA sequencing	data transformation	data transformation
Study Protocol Type Term Accession Number	FBbi:00000001	FBbi:00000001	FBbi:00000001	ERO:0001658	OBI:0200000	OBI:0200000
Study Protocol Type Term Source REF	FBbi	FBbi	FBbi	ERO	ERO	ERO
Study Protocol Description						
Study Protocol URI	""	""	""	""	""	""
Study Protocol Version						
Study Protocol Parameters Name	""	""	""	instrument; manufacturer	""	""
Study Protocol Parameters Name Term Accession Number	""	""	""	""	""	""
Study Protocol Parameters Name Term Source REF	""	""	""	""	""	""
Study Protocol Components Name	""	""	""	""	""	""
Study Protocol Components Type	""	""	""	""	""	""
Study Protocol Components Type Term Accession Number	""	""	""	""	""	""
Study Protocol Components Type Term Source REF	""	""	""	""	""	""
STUDY CONTACTS
Study Person Last Name	Song	Wang	Zhu	Dong
Study Person First Name	Feibiao	Lanmei	Wenbin	Zaijie
Study Person Mid Initials				
Study Person Email	""	""	""	dongzj@ffrc.cn
Study Person Phone				
Study Person Fax				
Study Person Address				
Study Person Affiliation	Wuxi Fisheries College, Nanjing Agricultural University, Wuxi 214081, Jiangsu, China	Freshwater Fisheries Research Center of Chinese Academy of Fishery Sciences, Key Laboratory of Freshwater Fisheries and Germplasm Resources Utilization, Ministry of Agriculture and Rural Affairs, Wuxi 214081, Jiangsu, China	Freshwater Fisheries Research Center of Chinese Academy of Fishery Sciences, Key Laboratory of Freshwater Fisheries and Germplasm Resources Utilization, Ministry of Agriculture and Rural Affairs, Wuxi 214081, Jiangsu, China	Wuxi Fisheries College, Nanjing Agricultural University, Wuxi 214081, Jiangsu, China
Study Person Roles				
Study Person Roles Term Accession Number				
Study Person Roles Term Source REF				
Comment[Study Person ORCID]				
Comment[Funder]				
Comment[FundRef ID]				
Comment[Funder Term Source REF]				
Comment[Grant Identifier]				
