# Supplementary material for: Long noncoding RNA and mRNA expression profiles following igf3 knockdown in common carp, Cyprinus carpio
Source: Sci Data. 2019 Feb 19;6:190024. doi: 10.1038/sdata.2019.24 (PMC6380219; doi:10.1038/sdata.2019.24)
Supplement: Supplementary file 1 [file sdata201924-isa1.zip › s_Dong566B_study.txt]

Source Name	Characteristics[organism]	Term Source REF	Term Accession Number	Characteristics[organism part]	Term Source REF	Term Accession Number	Protocol REF	Protocol REF	Protocol REF	Sample Name	Factor Value[experimental group]	Factor Value[biological replicate]
Qiting Pilot Research Station Yixing China	Cyprinus carpio	NCBITaxon	NCBITaxon:7962	gonad	UBERON	UBERON:0000991	Animals	RNA interference	Total RNA isolation and qualification	control-1	control	1
Qiting Pilot Research Station Yixing China	Cyprinus carpio	NCBITaxon	NCBITaxon:7962	gonad	UBERON	UBERON:0000991	Animals	RNA interference	Total RNA isolation and qualification	control-2	control	2
Qiting Pilot Research Station Yixing China	Cyprinus carpio	NCBITaxon	NCBITaxon:7962	gonad	UBERON	UBERON:0000991	Animals	RNA interference	Total RNA isolation and qualification	control-3	control	3
Qiting Pilot Research Station Yixing China	Cyprinus carpio	NCBITaxon	NCBITaxon:7962	gonad	UBERON	UBERON:0000991	Animals	RNA interference	Total RNA isolation and qualification	igf3-dsRNA-1	treatment	1
Qiting Pilot Research Station Yixing China	Cyprinus carpio	NCBITaxon	NCBITaxon:7962	gonad	UBERON	UBERON:0000991	Animals	RNA interference	Total RNA isolation and qualification	igf3-dsRNA-2	treatment	2
Qiting Pilot Research Station Yixing China	Cyprinus carpio	NCBITaxon	NCBITaxon:7962	gonad	UBERON	UBERON:0000991	Animals	RNA interference	Total RNA isolation and qualification	igf3-dsRNA-3	treatment	3
