# Supplementary material for: Long noncoding RNA and mRNA expression profiles following igf3 knockdown in common carp, Cyprinus carpio
Source: Sci Data. 2019 Feb 19;6:190024. doi: 10.1038/sdata.2019.24 (PMC6380219; doi:10.1038/sdata.2019.24)
Supplement: Supplementary file 1 [file sdata201924-isa1.zip › a_Dong566B_assay.txt]

Sample Name	Protocol REF	Parameter Value[instrument]	Parameter Value[manufacturer]	Assay Name	Raw Data File	Comment[Data Repository]	Comment[Data Record Accession]	Comment[Data Record URI]	Protocol REF	Derived Data File	Comment[Data Repository]	Comment[Data Record Accession]	Comment[Data Record URI]	Protocol REF	Derived Data File	Comment[Data Repository]	Comment[Data Record Accession]	Comment[Data Record URI]
control-1	Library preparation for lncRNA sequencing	HiSeq X Ten	Illumina	control-1	SRX4778966	NCBI Sequence Read Archive	SRP162956	http://identifiers.org/insdc.sra:SRP162956	RNA-seq data analysis	GSM3444148	Gene Expression Omnibus	GSE121692	http://identifiers.org/geo:GSE121692	Annotations and lncRNA and mRNA information	The information of lncRNA overlapwith protein coding genes; Annotations of lncRNA and protein coding genes; The information of lncRNAs and mRNAs	figshare	doi:10.6084/m9.figshare.c.4247900	https://doi.org/10.6084/m9.figshare.c.4247900
control-2	Library preparation for lncRNA sequencing	HiSeq X Ten	Illumina	control-2	SRX4778967	NCBI Sequence Read Archive	SRP162956	http://identifiers.org/insdc.sra:SRP162956	RNA-seq data analysis	GSM3444149	Gene Expression Omnibus	GSE121692	http://identifiers.org/geo:GSE121692	Annotations and lncRNA and mRNA information	The information of lncRNA overlapwith protein coding genes; Annotations of lncRNA and protein coding genes; The information of lncRNAs and mRNAs	figshare	doi:10.6084/m9.figshare.c.4247900	https://doi.org/10.6084/m9.figshare.c.4247900
control-3	Library preparation for lncRNA sequencing	HiSeq X Ten	Illumina	control-3	SRX4778968	NCBI Sequence Read Archive	SRP162956	http://identifiers.org/insdc.sra:SRP162956	RNA-seq data analysis	GSM3444150	Gene Expression Omnibus	GSE121692	http://identifiers.org/geo:GSE121692	Annotations and lncRNA and mRNA information	The information of lncRNA overlapwith protein coding genes; Annotations of lncRNA and protein coding genes; The information of lncRNAs and mRNAs	figshare	doi:10.6084/m9.figshare.c.4247900	https://doi.org/10.6084/m9.figshare.c.4247900
igf3-dsRNA-1	Library preparation for lncRNA sequencing	HiSeq X Ten	Illumina	igf3-dsRNA-1	SRX4778969	NCBI Sequence Read Archive	SRP162956	http://identifiers.org/insdc.sra:SRP162956	RNA-seq data analysis	GSM3444151	Gene Expression Omnibus	GSE121692	http://identifiers.org/geo:GSE121692	Annotations and lncRNA and mRNA information	The information of lncRNA overlapwith protein coding genes; Annotations of lncRNA and protein coding genes; The information of lncRNAs and mRNAs	figshare	doi:10.6084/m9.figshare.c.4247900	https://doi.org/10.6084/m9.figshare.c.4247900
igf3-dsRNA-2	Library preparation for lncRNA sequencing	HiSeq X Ten	Illumina	igf3-dsRNA-2	SRX4778970	NCBI Sequence Read Archive	SRP162956	http://identifiers.org/insdc.sra:SRP162956	RNA-seq data analysis	GSM3444152	Gene Expression Omnibus	GSE121692	http://identifiers.org/geo:GSE121692	Annotations and lncRNA and mRNA information	The information of lncRNA overlapwith protein coding genes; Annotations of lncRNA and protein coding genes; The information of lncRNAs and mRNAs	figshare	doi:10.6084/m9.figshare.c.4247900	https://doi.org/10.6084/m9.figshare.c.4247900
igf3-dsRNA-3	Library preparation for lncRNA sequencing	HiSeq X Ten	Illumina	igf3-dsRNA-3	SRX4778971	NCBI Sequence Read Archive	SRP162956	http://identifiers.org/insdc.sra:SRP162956	RNA-seq data analysis	GSM3444153	Gene Expression Omnibus	GSE121692	http://identifiers.org/geo:GSE121692	Annotations and lncRNA and mRNA information	The information of lncRNA overlapwith protein coding genes; Annotations of lncRNA and protein coding genes; The information of lncRNAs and mRNAs	figshare	doi:10.6084/m9.figshare.c.4247900	https://doi.org/10.6084/m9.figshare.c.4247900
